# Supplementary material for: Cost-Effectiveness Analysis of Risk Factor-Based Lung Cancer Screening Program by Low-Dose Computer Tomography in Current Smokers in China
Source: Cancers (Basel). 2023 Sep 6;15(18):4445. doi: 10.3390/cancers15184445 (PMC10527380; doi:10.3390/cancers15184445)
Supplement: Supplementary file 1 [file cancers-15-04445-s001.zip]

Archive with 1 entries (1 files):
- cancers-2517397-supplementary.pdf
